# Supplementary material for: Food Insecurity Is Associated with the Quality of Diet of Non-Institutionalized Older Adults from a Southern Chilean Commune: A Cross-Sectional Study
Source: Nutrients. 2021 Dec 23;14(1):36. doi: 10.3390/nu14010036 (PMC8746456; doi:10.3390/nu14010036)
Supplement: Supplementary file 1 [file nutrients-14-00036-s001.zip]

Archive with 2 entries (2 files):
- nutrients-1509878-supplementary tables.pdf
- Supplementary material - survey.pdf
